# Supplementary material for: Exploring Pt-Impregnated CdS/TiO2 Heterostructures for CO2 Photoreduction
Source: Nanomaterials (Basel). 2024 Nov 12;14(22):1809. doi: 10.3390/nano14221809 (PMC11597567; doi:10.3390/nano14221809)
Supplement: Supplementary file 1 [file nanomaterials-14-01809-s001.zip]

Archive with 1 entries (1 files):
- nanomaterials-3268568-supplementary.pdf
